# Supplementary material for: GLIS1, Correlated with Immune Infiltrates, Is a Potential Prognostic Biomarker in Prostate Cancer
Source: Int J Mol Sci. 2023 Dec 29;25(1):489. doi: 10.3390/ijms25010489 (PMC10779070; doi:10.3390/ijms25010489)
Supplement: Supplementary file 1 [file ijms-25-00489-s001.zip]

Archive with 1 entries (1 files):
- ijms-2743417-supplementary.pdf
